# Supplementary material for: Xie Zhuo Tiao Zhi formula ameliorates chronic alcohol-induced liver injury in mice
Source: Front Pharmacol. 2024 Apr 12;15:1363131. doi: 10.3389/fphar.2024.1363131 (PMC11045942; doi:10.3389/fphar.2024.1363131)
Supplement: Supplementary file 10 [file DataSheet1.xlsx]

## Sheet: Sheet1
1	fig 1B	Plasma ALT(U/L)
	Group	Data1	Data2	Data3	Data4	Data5
	PF	29.9	32.4	22.3	24.8	17.4
	AF	46.1	49	54.1	49.1	59.2
	AF+XZTZ-L	37.5	45.2	30.4	31.1	39.2
	AF+XZTZ-H	27.6	36.6	28	29.2	24.9
2	fig 1C	Plasma AST(U/L)
	Group	Data1	Data2	Data3	Data4	Data5
	PF	31.8	35.4	36	34.4	31.6
	AF	58.2	69.2	58.1	61.4	75.9
	AF+XZTZ-L	52.7	44.7	47.2	43.2	57.5
	AF+XZTZ-H	37.6	33.7	32.6	48.7	43.6
3	fig 1E	cleaved-Caspase3/β-actin
	Group	Data1	Data2	Data3
	PF	0.910008	0.870926	1.11907
	AF	1.57861	1.75918	1.74723
	AF+XZTZ-L	1.43709	1.33078	1.18559
	AF+XZTZ-H	1.36107	0.940431	0.958935
4	fig 1E	Bcl-2/β-actin
	Group	Data1	Data2	Data3
	PF	1.16945	0.824049	1.0065
	AF	0.41877	0.583574	0.697353
	AF+XZTZ-L	0.753897	0.594448	0.73442
	AF+XZTZ-H	0.991498	1.05435	1.44333
5	fig 2A	Liver MDA(nmol/mg prot)
	Group	Data1	Data2	Data3	Data4	Data5
	PF	4.19714	4.93832	4.32668	5.54519	3.73985
	AF	10.1383	9.57769	10.0744	11.7356	10.8694
	AF+XZTZ-L	8.71118	8.00419	7.79891	7.915	6.59434
	AF+XZTZ-H	6.86402	6.29561	5.57631	5.96082	5.53144
6	fig 2B	Liver T-SOD(U/mg prot)
	Group	Data1	Data2	Data3	Data4	Data5
	PF	68.6616	71.3395	73.1322	64.0601	70.1455
	AF	42.2222	38.9539	35.4658	41.6139	42.1986
	AF+XZTZ-L	48.0387	43.8309	49.6872	48.2759	40.7427
	AF+XZTZ-H	55.8992	57.7181	57.2691	59.9167	49.56
7	fig 2C	Liver CAT(U/mg prot)
	Group	Data1	Data2	Data3	Data4	Data5
	PF	12.8817	12.2976	12.6723	12.8859	11.9634
	AF	10.0067	9.40355	8.05967	9.13462	8.09675
	AF+XZTZ-L	10.5482	10.1189	9.55095	10.2181	9.5022
	AF+XZTZ-H	10.8747	11.0028	11.1202	11.5343	11.7075
8	fig 2D	Liver GSH-Px(U/mg prot)
	Group	Data1	Data2	Data3	Data4	Data5
	PF	298.422	264.507	288.031	258.006	289.362
	AF	208	210.618	188.366	200.179	195.603
	AF+XZTZ-L	244.898	235.188	239.316	237.241	226.685
	AF+XZTZ-H	257.534	248.77	261.111	278.308	236.728
9	fig 2E	CYP2E1/β-actin
	Group	Data1	Data2	Data3
	PF	0.471631	0.873339	0.790421
	AF	1.24717	1.14021	1.42325
	AF+XZTZ-L	1.21553	0.893147	0.879134
	AF+XZTZ-H	0.503104	0.765014	0.552744
10	fig 3A	NRF2/LAMINB
	Group	Data1	Data2	Data3
	PF	0.911886	1.00469	1.08343
	AF	0.638352	0.600372	0.664818
	AF+XZTZ-L	0.828627	0.856135	0.882903
	AF+XZTZ-H	1.07687	0.915387	0.974702
11	fig 3A	KEAP1/β-actin
	Group	Data1	Data2	Data3
	PF	0.330158	0.494505	0.49281
	AF	1.2005	1.43378	1.31007
	AF+XZTZ-L	0.798302	0.670268	0.654596
	AF+XZTZ-H	0.342072	0.47887	0.513165
12	fig 3B	Liver HO-1 mRNA level
	Group	Data1	Data2	Data3	Data4	Data5
	PF	0.940476	0.963801	0.758512	1.23149	1.18106
	AF	0.321902	0.343247	0.374923	0.346599	0.442891
	AF+XZTZ-L	0.767282	0.512008	0.576026	0.593007	0.748813
	AF+XZTZ-H	1.19587	0.703942	0.948759	0.764198	1.04307
13	fig 3B	Liver GCLC mRNA level
	Group	Data1	Data2	Data3	Data4	Data5
	PF	1.00629	0.895318	0.80473	1.32029	1.04467
	AF	0.191936	0.181708	0.167331	0.217228	0.197754
	AF+XZTZ-L	0.389902	0.415092	0.412242	0.285445	0.354717
	AF+XZTZ-H	0.648931	0.652931	0.76533	0.814315	0.74056
14	fig 3B	Liver GPX-1 mRNA level
	Group	Data1	Data2	Data3	Data4	Data5
	PF	0.818573	0.864099	1.05944	1.06031	1.25855
	AF	0.281304	0.305929	0.381525	0.439723	0.477243
	AF+XZTZ-L	0.93315	0.867735	0.841591	0.937634	1.04146
	AF+XZTZ-H	1.44498	0.815897	1.15779	1.27185	1.32081
15	fig 4A	MPO
	Group	Data1	Data2	Data3	Data4	Data5
	PF	0.46	0.39	0.42	0.37	0.45
	AF	1.25	1.17	1.21	1.28	1.3
	AF+XZTZ-L	1.03	1.07	0.92	1.01	0.96
	AF+XZTZ-H	0.78	0.82	0.74	0.81	0.73
16	fig 4B	Liver TNF-α mRNA level
	Group	Data1	Data2	Data3	Data4	Data5
	PF	1.06751	0.791287	0.793288	1.26979	1.17526
	AF	4.49618	3.9851	3.50595	4.6548	3.55701
	AF+XZTZ-L	3.30486	3.27678	2.91497	2.91571	3.867
	AF+XZTZ-H	2.53395	1.71828	2.24778	1.58849	1.65402
17	fig 4B	Liver IL-6 mRNA level
	Group	Data1	Data2	Data3	Data4	Data5
	PF	1.01847	0.815249	0.896197	1.42051	0.946052
	AF	4.07399	4.42363	4.12722	3.30639	3.6813
	AF+XZTZ-L	3.74157	3.20841	2.55981	3.04892	3.01796
	AF+XZTZ-H	1.74489	1.19085	2.01093	1.542	1.60826
18	fig 4B	Liver IL-1β mRNA level
	Group	Data1	Data2	Data3	Data4	Data5
	PF	1.03945	0.982985	0.963636	1.04001	0.976563
	AF	5.62117	6.32569	5.46102	7.57371	7.85812
	AF+XZTZ-L	4.57228	4.7462	4.66148	3.42059	4.47804
	AF+XZTZ-H	1.83274	1.63528	2.53307	1.52035	2.19018
19	fig 4B	Liver MCP-1 mRNA level
	Group	Data1	Data2	Data3	Data4	Data5
	PF	1.23653	0.755314	0.817466	1.35739	0.964924
	AF	4.61063	3.50759	3.87694	5.48376	4.29043
	AF+XZTZ-L	3.59322	3.33073	2.54176	3.08935	3.15592
	AF+XZTZ-H	2.49359	1.63526	2.16148	1.89619	2.15188
20	fig 5A	p-JNK/JNK
	Group	Data1	Data2	Data3
	PF	1.16698	0.986692	0.846327
	AF	1.36692	1.36672	1.36771
	AF+XZTZ-L	1.01484	0.920273	1.04912
	AF+XZTZ-H	0.743121	0.643687	0.832453
21	fig 5A	p-P38/P38
	Group	Data1	Data2	Data3
	PF	1.26104	1.014	1.5936
	AF	2.32637	2.40656	2.41929
	AF+XZTZ-L	1.14241	1.88	1.96125
	AF+XZTZ-H	1.4845	1.73858	1.20219
22	fig 5B	p-P65/P65
	Group	Data1	Data2	Data3
	PF	0.724138	1.00961	1.26625
	AF	2.87567	2.4973	2.32689
	AF+XZTZ-L	1.59531	1.46108	1.75053
	AF+XZTZ-H	1.06605	0.864382	0.388999
23	fig 5B	p-IκBα/IκBα
	Group	Data1	Data2	Data3
	PF	0.843911	1.0627	1.20902
	AF	3.14173	2.53694	3.0351
	AF+XZTZ-L	2.2555	2.32347	2.43849
	AF+XZTZ-H	1.53233	1.63542	1.37694
24	Table 2	Body weight (g)
	Group	Data1	Data2	Data3	Data4	Data5
	PF	26.5	25.11	26.02	26.97	26.46
	AF	23.44	24.08	22.75	25.2	22.33
	AF+XZTZ-L	24.19	24.96	25.29	23.62	25.42
	AF+XZTZ-H	24.76	25.39	24.98	26.01	25.61
25	Table 2	Liver weight (g)
	Group	Data1	Data2	Data3	Data4	Data5
	PF	0.968	1.109	0.973	0.967	0.955
	AF	1.05	1.1	1.086	1.153	1.116
	AF+XZTZ-L	0.908	1.167	1.018	1.099	1.145
	AF+XZTZ-H	1.002	1.042	1.086	1.019	1.037
26	Table 2	Liver weight/Body weight
	Group	Data1	Data2	Data3	Data4	Data5
	PF	0.0365283	0.0441657	0.0373943	0.0358547	0.0360922
	AF	0.0447952	0.0456811	0.0477363	0.045754	0.0499776
	AF+XZTZ-L	0.0375362	0.0467548	0.0402531	0.0465284	0.0450433
	AF+XZTZ-H	0.0404685	0.0410398	0.0434748	0.0391772	0.040492
27	Supplementary fig 1A	daily food intake(g)
	Group	day 1	day 2	day 3	day 4	day 5	day 6	day 7	day 8	day 9	day 10	day 11	day 12	day 13	day 14	day 15	day 16	day 17	day 18	day 19	day 20	day 21	day 22	day 23	day 24	day 25	day 26	day 27	day 28
	PF	14.46	14.29	14.91	14.44	14.1	13.63	11.48	10.55	9.4	9.49	9.81	9.58	9.59	9.65	11.21	9.99	9.58	9.39	9.51	9.63	8.39	8.53	8.13	7.89	7.36	8.28	10.03	9.69
	AF	11.85	14.01	14.53	13.86	14.21	13.5	12.15	11.21	9.93	9.94	11.49	11.2	9.19	9.48	10.18	10.2	9.4	9.68	8.91	7.68	9.08	8.21	9.29	9.6	9.31	6.99	8.78	6.13
	AF+XZTZ-L	12.84	13.56	13.91	14.14	14.9	13.99	12.66	12.18	11.19	10.03	11.61	11.73	9.26	9.85	10.54	10.73	9.31	8.73	9.94	8.98	8.58	9.01	9.53	9.45	9.25	7.23	11	7.74
	AF+XZTZ-H	14.11	14.48	14.19	14.51	14.34	14.36	11.43	11.18	10.61	9.38	10.85	11.05	8.85	9.81	10.19	9.5	8.74	9.03	9.33	8.51	8.48	8.8	8.75	9.36	9.13	7.26	10.53	7.84
28	Supplementary fig 1B	weekly body weight(g)
	Group		week 1	week 2	week 3	week 4
	PF	Data1	25.4	26.5	25.8	26.5
		Data2	25.5	26.9	26	25.11
		Data3	26.8	26.3	26.2	26.02
		Data4	25.4	25.9	25.9	26.97
		Data5	25.3	26.5	26.6	26.46
	AF	Data1	23.8	27	24.1	23.44
		Data2	25.7	25	26.9	24.08
		Data3	26.5	23.8	26	22.75
		Data4	24.1	26.4	24.8	25.2
		Data5	23.5	24.3	25.5	22.33
	AF+XZTZ-L	Data1	24.4	24.9	25.3	24.19
		Data2	23.5	25.9	26.6	24.96
		Data3	25	25.6	25.4	25.29
		Data4	24.8	25.1	26.3	23.62
		Data5	25.5	23.3	25.7	25.42
	AF+XZTZ-H	Data1	26.2	26	25.4	24.76
		Data2	25.4	24.9	25.7	25.39
		Data3	24	27.1	27	24.98
		Data4	26.5	25.8	26.7	26.01
		Data5	26.9	25.6	28.2	25.61
